# Supplementary material for: Enhanced Mechanical Robustness of Sprayed Cellulose Nanofibril Coatings Through Internal Crosslinking with Boric Acid
Source: Polymers (Basel). 2025 Sep 10;17(18):2451. doi: 10.3390/polym17182451 (PMC12473480; doi:10.3390/polym17182451)
Supplement: Supplementary file 1 [file polymers-17-02451-s001.zip]

Archive with 1 entries (1 files):
- polymers-3847319-supplementary.pdf
